# Supplementary material for: Molecular Association Assay Systems for Imaging Protein–Protein Interactions in Mammalian Cells
Source: Biosensors (Basel). 2025 May 8;15(5):299. doi: 10.3390/bios15050299 (PMC12109908; doi:10.3390/bios15050299)
Supplement: Supplementary file 1 [file biosensors-15-00299-s001.zip]

Archive with 1 entries (1 files):
- biosensors-3499864-supplementary.pdf
